# Supplementary material for: Genes Possessing the Most Frequent DNA DSBs Are Highly Associated with Development and Cancers, and Essentially Overlap with the rDNA-Contacting Genes
Source: Int J Mol Sci. 2022 Jun 28;23(13):7201. doi: 10.3390/ijms23137201 (PMC9266645; doi:10.3390/ijms23137201)
Supplement: Supplementary file 1 [file ijms-23-07201-s001.zip]

Archive with 3 entries (3 files):
- ijms-1745547-supplementary.pdf
- Table S6.pdf
- Table S8.pdf
